# Supplementary material for: Impact of Information Leakage in Platform Trials With Survival Endpoints on Type I Error Control
Source: Pharm Stat. 2026 Jun 25;25(4):e70106. doi: 10.1002/pst.70106 (PMC13305155; doi:10.1002/pst.70106)
Supplement: Supplementary file 2 — Data S1: Supporting information. [file PST-25-0-s001.zip]

Archive with 12 entries (12 files):
- analysis_fun.R
- Analysis_Trigger.R
- Comb_fun.R
- Cond_Data.R
- gen_data.R
- leakage_fun.R
- Max_T1E_Data.R
- Read Me.txt
- Sim_Data_00.R
- Sim_Data_03.R
- Sim_Data_05.R
- Sim_Data_07.R
