# Supplementary material for: Impact of Information Leakage in Platform Trials With Survival Endpoints on Type I Error Control
Source: Pharm Stat. 2026 Jun 25;25(4):e70106. doi: 10.1002/pst.70106 (PMC13305155; doi:10.1002/pst.70106)
Supplement: Supplementary file 2 — Data S1: Supporting information. [file PST-25-0-s001.zip › analysis_fun.R]

################################
## Function to obtain test results:
## HR, LR, median
################################


analysis_fun <- function(DATA, TT, IND, GROUP, TEST, NAME){
  data_temp <- DATA[Test == TEST, ]
  LR <- glance(survdiff(Surv(time = get(TT), event = get(IND)) ~ get(GROUP), data = data_temp))
  HR <-  exp(-coxph(Surv(time = get(TT), event = get(IND)) ~ get(GROUP), data = data_temp)$coef)
  medians <- summary(survfit(Surv(time = get(TT), event = get(IND)) ~ get(GROUP), data = data_temp))$table[, "median"]
  res <- data.table(LR, HR, "Reject" = LR$p.value/2 < alpha, "Reject_1s" = LR$p.value/2 < alpha & HR < 1,  medians[1], medians[2])[,-2]
  
  setnames(res, c("V5", "V6"), c(paste0("median", TEST), paste0("median", (k+1))))
  colnames(res) <- paste0(colnames(res), "_", NAME, "_", TEST)
  rm(data_temp)
  return(res)
}
