# Supplementary material for: Impact of Information Leakage in Platform Trials With Survival Endpoints on Type I Error Control
Source: Pharm Stat. 2026 Jun 25;25(4):e70106. doi: 10.1002/pst.70106 (PMC13305155; doi:10.1002/pst.70106)
Supplement: Supplementary file 2 — Data S1: Supporting information. [file PST-25-0-s001.zip › Analysis_Trigger.R]

############################################
## Function to calculate interim analyses ##
############################################

Analysis_Trigger <- function(Ev, IF, data, arm = 1){
  ## Placeholder variables
  data[, paste0("Event_", IF, "_", arm) := ceiling(Ev*IF)] ## Number of events at IF
  data[, paste0("Time_", IF, "_", arm) := AnalysisTime[Event_cum == ceiling(Ev*IF) & Test == arm]] ## Time of arm_1 when the number of events is observed
  data[, paste0("Ind_", IF, "_", arm) := Ind] 
  data[, paste0("ObsTime_", IF, "_", arm) := Time] 
  
  ## Fill data
  data[AnalysisTime > get(paste0("Time_", IF, "_", arm)), paste0("ObsTime_", IF, "_", arm) := pmax(get(paste0("Time_", IF, "_", arm)) - Accrual, 0)] ## Not all patients were accrued
  data[AnalysisTime > get(paste0("Time_", IF, "_", arm)), paste0("Ind_", IF, "_", arm) := 0]
}
