# Supplementary material for: Impact of Information Leakage in Platform Trials With Survival Endpoints on Type I Error Control
Source: Pharm Stat. 2026 Jun 25;25(4):e70106. doi: 10.1002/pst.70106 (PMC13305155; doi:10.1002/pst.70106)
Supplement: Supplementary file 2 — Data S1: Supporting information. [file PST-25-0-s001.zip › Comb_fun.R]

######################################
## Function for conditional error ####
######################################

comb_d_fun <- function(d_control, d_treatment, Rejection_FA, Rejection_IA, Time_FA2, Time_Analysis, type = "IF1"){
  comb_data <- data.table(
                          d_control = ceiling(d_control),
                          d_treatment = ceiling(d_treatment),
                          Rejection_FA = Rejection_FA,
                          Rejection_IA = Rejection_IA,
                          Time_FA2 = Time_FA2,
                          Time_Analysis = Time_Analysis)
  if(type == "IF1"){
    comb_data$Rejection_IA[Time_FA2 <= Time_Analysis] <- 0 ## When Treatment 2 reads out first, then no Rejection_IA happens
    comb_data$Rejection_IA[is.na(d_control) & is.na(d_treatment)] <- 0 ## When no events are available/estimated, then no Rejection_IA happens
    
  }
  
  Combos <- count(comb_data, d_control, d_treatment)
  Combos$Rej_FA <- Combos$Rej_IA <- Combos$Rej_OV <- Combos$Rej_Weight <- NA
  
  for(i in 1:nrow(Combos)){
    Combos$Rej_FA[i] <- sum(comb_data$Rejection_FA[(comb_data$d_control == Combos$d_control[i] & comb_data$d_treatment == Combos$d_treatment[i])], na.rm = TRUE)/Combos$n[i]
    Combos$Rej_IA[i] <- sum(comb_data$Rejection_IA[(comb_data$d_control == Combos$d_control[i] & comb_data$d_treatment == Combos$d_treatment[i])], na.rm = TRUE)/Combos$n[i]
    Combos$Rej_OV[i] <- max(Combos$Rej_FA[i], Combos$Rej_IA[i], na.rm = TRUE)
    Combos$Rej_Weight[i] <- Combos$n[i]/nrow(comb_data) * Combos$Rej_OV[i]
    
  }
  
  return(Combos)
}

##########

comb_HR_fun <- function(HR, Rejection_FA, Rejection_IA, quants, Time_FA2, Time_Analysis, Total_d, type = "IF1",
                        condition = 1, log = FALSE){
  comb_data <- data.table(
                          HR = HR,
                          Rejection_FA = Rejection_FA,
                          Rejection_IA = Rejection_IA,
                          ime_FA2 = Time_FA2,
                          Time_Analysis = Time_Analysis,
                          Obs_d = Total_d)
  comb_data[, LR_est := (- sqrt(Total_d) * 0.5 * log(HR))^2]
  
  if(log == TRUE){
    comb_data[, HR := log(HR)]
  }
  
  if(type == "IF1"){
    comb_data$Rejection_IA[Time_FA2 <= Time_Analysis] <- 0 ## When Treatment 2 reads out first, then no Rejection_IA happens
    comb_data$Rejection_IA[is.na(HR)] <- 0 ## When no HR available, then no Rejection_IA possible
    
  }
  
  ## In case first bin is too wide, make it smaller
  quants_1 <- quantile(comb_data$HR, probs = quants, na.rm = TRUE)
  quants_2 <- quants_1[2]
  
  if(log == FALSE & quants_1[2] >= 1){quants_2 <- quantile(comb_data$HR[comb_data$HR <= quants_1[2]] , probs = quants, na.rm = TRUE)}
  if(log == TRUE & quants_1[2] >= 0){quants_2 <- quantile(comb_data$HR[comb_data$HR <= quants_1[2]] , probs = quants, na.rm = TRUE)}
  
  quants_use <- c(-Inf, unique(c(quants_2, quants_1))[-c(1, length(unique(c(quants_2, quants_1))))], Inf)
  
  comb_data$HR_cat <- cut(comb_data$HR, breaks = quants_use)
  
  if(condition == 1){
    Combos <- count(comb_data, HR_cat)
    Combos$Rej_FA <- Combos$Rej_IA <- Combos$Rej_OV <- Combos$Rej_Weight <- NA
    
    for(i in 1:nrow(Combos)){
      Combos$Rej_FA[i] <- sum(comb_data$Rejection_FA[(comb_data$HR_cat == Combos$HR_cat[i])], na.rm = TRUE)/Combos$n[i]
      Combos$Rej_IA[i] <- sum(comb_data$Rejection_IA[(comb_data$HR_cat == Combos$HR_cat[i])], na.rm = TRUE)/Combos$n[i]
      Combos$Rej_OV[i] <- max(Combos$Rej_FA[i], Combos$Rej_IA[i], na.rm = TRUE)
      Combos$Rej_Weight[i] <- Combos$n[i]/nrow(comb_data) * Combos$Rej_OV[i]
      
    }
    
    NA_ID <- which(is.na(Combos$HR_cat)) ## manually add rejections for NA cases
    if(sum(is.na(Combos$HR_cat)) > 0){
      for(i in 1:length(NA_ID)){
        Combos[NA_ID[i]]$Rej_FA <- sum(comb_data$Rejection_FA[is.na(comb_data$HR_cat)], na.rm = TRUE)/Combos$n[NA_ID[i]]
        Combos$Rej_IA[NA_ID[i]] <- sum(comb_data$Rejection_IA[is.na(comb_data$HR_cat)], na.rm = TRUE)/Combos$n[NA_ID[i]]
        Combos$Rej_OV[NA_ID[i]] <- max(Combos$Rej_FA[NA_ID[i]], Combos$Rej_IA[NA_ID[i]], na.rm = TRUE)
        Combos$Rej_Weight[NA_ID[i]] <- Combos$n[NA_ID[i]]/nrow(comb_data) * Combos$Rej_OV[NA_ID[i]]
      }
      
    }
  }
  
  if(condition == 2){
    Combos <- count(comb_data, HR_cat, Obs_d)
    Combos$Rej_FA <- Combos$Rej_IA <- Combos$Rej_OV <- Combos$Rej_Weight <- NA
    
    for(i in 1:nrow(Combos)){
      Combos$Rej_FA[i] <- sum(comb_data$Rejection_FA[(comb_data$HR_cat == Combos$HR_cat[i] & comb_data$Obs_d == Combos$Obs_d[i])], na.rm = TRUE)/Combos$n[i]
      Combos$Rej_IA[i] <- sum(comb_data$Rejection_IA[(comb_data$HR_cat == Combos$HR_cat[i] & comb_data$Obs_d == Combos$Obs_d[i])], na.rm = TRUE)/Combos$n[i]
      Combos$Rej_OV[i] <- max(Combos$Rej_FA[i], Combos$Rej_IA[i], na.rm = TRUE)
      Combos$Rej_Weight[i] <- Combos$n[i]/nrow(comb_data) * Combos$Rej_OV[i]
      
    }
    
    NA_ID <- which(is.na(Combos$HR_cat)) ## manually add rejections for NA cases
    if(sum(is.na(Combos$HR_cat)) > 0){
      for(i in 1:length(NA_ID)){
        Combos[NA_ID[i]]$Rej_FA <- sum(comb_data$Rejection_FA[is.na(comb_data$HR_cat) & comb_data$Obs_d == Combos$Obs_d[NA_ID[i]]], na.rm = TRUE)/Combos$n[NA_ID[i]]
        Combos$Rej_IA[NA_ID[i]] <- sum(comb_data$Rejection_IA[(is.na(comb_data$HR_cat) & comb_data$Obs_d == Combos$Obs_d[NA_ID[i]])], na.rm = TRUE)/Combos$n[NA_ID[i]]
        Combos$Rej_OV[NA_ID[i]] <- max(Combos$Rej_FA[NA_ID[i]], Combos$Rej_IA[NA_ID[i]], na.rm = TRUE)
        Combos$Rej_Weight[NA_ID[i]] <- Combos$n[NA_ID[i]]/nrow(comb_data) * Combos$Rej_OV[NA_ID[i]]
      }
      
    }
    
  }
  
  
  # Extract the numbers using tstrsplit and gsub
  Combos[, c("lower", "upper") := tstrsplit(gsub("\\]", "", gsub("\\(", "", Combos$HR_cat)), ",")]
  
  # Convert the extracted columns to numeric
  Combos[, c("lower", "upper") := .(as.numeric(lower), as.numeric(upper))]
  
  
  return(Combos)
}

#####
comb_HR_fun_Alt <- function(HR, Rejection_FA, Rejection_IA, quants, Time_FA2, Time_Analysis, Total_d, type = "IF1",
                        condition = 1, log = FALSE){
  comb_data <- data.table(
    HR = HR,
    Rejection_FA = Rejection_FA,
    Rejection_IA = Rejection_IA,
    ime_FA2 = Time_FA2,
    Time_Analysis = Time_Analysis,
    Obs_d = Total_d)
  comb_data[, LR_est := (- sqrt(Obs_d) * 0.5 * log(HR))^2]
  
  if(log == TRUE){
    comb_data[, HR := log(HR)]
  }
  
  if(type == "IF1"){
    comb_data$Rejection_IA[Time_FA2 <= Time_Analysis] <- 0 ## When Treatment 2 reads out first, then no Rejection_IA happens
    comb_data$Rejection_IA[is.na(HR)] <- 0 ## When no HR available, then no Rejection_IA possible
    
  }
  
  comb_data$HR_cat <- cut(comb_data$HR, breaks = quants)
  
  if(condition == 1){
    Combos <- count(comb_data, HR_cat)
    Combos$Rej_FA <- Combos$Rej_IA <- Combos$Rej_OV <- Combos$Rej_Weight <- NA
    
    for(i in 1:nrow(Combos)){
      Combos$Rej_FA[i] <- sum(comb_data$Rejection_FA[(comb_data$HR_cat == Combos$HR_cat[i])], na.rm = TRUE)/Combos$n[i]
      Combos$Rej_IA[i] <- sum(comb_data$Rejection_IA[(comb_data$HR_cat == Combos$HR_cat[i])], na.rm = TRUE)/Combos$n[i]
      Combos$Rej_OV[i] <- max(Combos$Rej_FA[i], Combos$Rej_IA[i], na.rm = TRUE)
      Combos$Rej_Weight[i] <- Combos$n[i]/nrow(comb_data) * Combos$Rej_OV[i]
      
    }
    NA_ID <- which(is.na(Combos$HR_cat)) ## manually add rejections for NA cases
    if(sum(is.na(Combos$HR_cat)) > 0){
      for(i in 1:length(NA_ID)){
        Combos[NA_ID[i]]$Rej_FA <- sum(comb_data$Rejection_FA[is.na(comb_data$HR_cat)], na.rm = TRUE)/Combos$n[NA_ID[i]]
        Combos$Rej_IA[NA_ID[i]] <- sum(comb_data$Rejection_IA[is.na(comb_data$HR_cat)], na.rm = TRUE)/Combos$n[NA_ID[i]]
        Combos$Rej_OV[NA_ID[i]] <- max(Combos$Rej_FA[NA_ID[i]], Combos$Rej_IA[NA_ID[i]], na.rm = TRUE)
        Combos$Rej_Weight[NA_ID[i]] <- Combos$n[NA_ID[i]]/nrow(comb_data) * Combos$Rej_OV[NA_ID[i]]
      }
      
    }
  }
  
  if(condition == 2){
    Combos <- count(comb_data, HR_cat, Obs_d)
    Combos$Rej_FA <- Combos$Rej_IA <- Combos$Rej_OV <- Combos$Rej_Weight <- NA
    
    for(i in 1:nrow(Combos)){
      Combos$Rej_FA[i] <- sum(comb_data$Rejection_FA[(comb_data$HR_cat == Combos$HR_cat[i] & comb_data$Obs_d == Combos$Obs_d[i])], na.rm = TRUE)/Combos$n[i]
      Combos$Rej_IA[i] <- sum(comb_data$Rejection_IA[(comb_data$HR_cat == Combos$HR_cat[i] & comb_data$Obs_d == Combos$Obs_d[i])], na.rm = TRUE)/Combos$n[i]
      Combos$Rej_OV[i] <- max(Combos$Rej_FA[i], Combos$Rej_IA[i], na.rm = TRUE)
      Combos$Rej_Weight[i] <- Combos$n[i]/nrow(comb_data) * Combos$Rej_OV[i]
      
    }
    NA_ID <- which(is.na(Combos$HR_cat)) ## manually add rejections for NA cases
    if(sum(is.na(Combos$HR_cat)) > 0){
      for(i in 1:length(NA_ID)){
        Combos[NA_ID[i]]$Rej_FA <- sum(comb_data$Rejection_FA[is.na(comb_data$HR_cat) & comb_data$Obs_d == Combos$Obs_d[NA_ID[i]]], na.rm = TRUE)/Combos$n[NA_ID[i]]
        Combos$Rej_IA[NA_ID[i]] <- sum(comb_data$Rejection_IA[(is.na(comb_data$HR_cat) & comb_data$Obs_d == Combos$Obs_d[NA_ID[i]])], na.rm = TRUE)/Combos$n[NA_ID[i]]
        Combos$Rej_OV[NA_ID[i]] <- max(Combos$Rej_FA[NA_ID[i]], Combos$Rej_IA[NA_ID[i]], na.rm = TRUE)
        Combos$Rej_Weight[NA_ID[i]] <- Combos$n[NA_ID[i]]/nrow(comb_data) * Combos$Rej_OV[NA_ID[i]]
      }
      
    }
  }
  
  
  return(Combos)
}

############

comb_sum_fun <- function(d_control, d_treatment, Rejection_FA, Rejection_IA, Time_FA2, Time_Analysis, quants, quants_use = TRUE, type = "IF1", log = FALSE){
  comb_data <- data.table(
    d_control = ceiling(d_control),
    d_treatment = ceiling(d_treatment),
    Rejection_FA = Rejection_FA,
    Rejection_IA = Rejection_IA,
    Time_FA2 = Time_FA2,
    Time_Analysis = Time_Analysis,
    d_sum = ceiling(d_control) + ceiling(d_treatment),
    d_ratio = ceiling(d_treatment)/ceiling(d_control))
  
  comb_data[d_ratio == Inf, d_ratio := NA]
  
  if(type == "IF1"){
    comb_data <- comb_data[Time_FA2 > Time_Analysis, ] ## Only when Treatment2 reads out after analysis of treatment 1
  }
  
  if(log == TRUE){
    comb_data[, d_ratio := log(d_ratio)]
    comb_data[d_ratio == -Inf, d_ratio := NA]
  }
  
  if(quants_use == TRUE){
    comb_data$Ratio_cat <- cut(comb_data$d_ratio, breaks = quantile(comb_data$d_ratio, probs = quants, na.rm = TRUE))
  } else{
    comb_data$Ratio_cat <- cut(comb_data$d_ratio, breaks = quants)
  }
 
  Combos <- count(comb_data, d_sum, Ratio_cat)
  Combos$Rej_FA <- Combos$Rej_IA <- Combos$Rej_OV <- Combos$Rej_Weight <- NA
  
  for(i in 1:nrow(Combos)){
    Combos$Rej_FA[i] <- sum(comb_data$Rejection_FA[(comb_data$d_sum == Combos$d_sum[i] & comb_data$Ratio_cat == Combos$Ratio_cat[i])], na.rm = TRUE)/Combos$n[i]
    Combos$Rej_IA[i] <- sum(comb_data$Rejection_IA[(comb_data$d_sum == Combos$d_sum[i] & comb_data$Ratio_cat == Combos$Ratio_cat[i])], na.rm = TRUE)/Combos$n[i]
    Combos$Rej_OV[i] <- max(Combos$Rej_FA[i], Combos$Rej_IA[i], na.rm = TRUE)
    Combos$Rej_Weight[i] <- Combos$n[i]/nrow(comb_data) * Combos$Rej_OV[i]
    
  }
  
  return(Combos)
}
