# Supplementary material for: Impact of Information Leakage in Platform Trials With Survival Endpoints on Type I Error Control
Source: Pharm Stat. 2026 Jun 25;25(4):e70106. doi: 10.1002/pst.70106 (PMC13305155; doi:10.1002/pst.70106)
Supplement: Supplementary file 2 — Data S1: Supporting information. [file PST-25-0-s001.zip › Cond_Data.R]

######################################
## Create data #######################
######################################
library("dplyr")
library("data.table")
library("ggplot2")
library("gridExtra")
library("splines")
library("tidyr")

source("Functions/Comb_fun.R")

######################################
#############
## H0 #######
#############
device <- "win"
if(device == "mac"){path <- "~/Desktop/TTEGIT/"}
if(device == "win"){path <- "~/Desktop/GIT/"}

Res_data <- as.data.table(readRDS(paste0(path, "Data1M/00/Result.rds"))) ## Windows
Overlap <- 0.0

# Res_data <- as.data.table(readRDS(paste0(path, "Data1M/03/Result.rds"))) ## Windows
# Overlap <- 0.3

# Res_data <- as.data.table(readRDS(paste0(path, "Data1M/05/Result.rds"))) ## Windows
# Overlap <- 0.5

# Res_data <- as.data.table(readRDS(paste0("C:/Users/nguqu/Desktop/GIT/Data1M/07/Result.rds"))) ## Windows
# Overlap <- 0.7
# 
Scenario <- "" ## Alternative, H0: ""


#####################################

Obs_d_weight_t1 <- Est_d_weight_t1 <- list()
Obs_HR_IF_weight_t1 <- Obs_HR_IF_weight_t1_log <- list()
Est_HR_IF_weight_t1 <- Est_HR_IF_weight_t1_log <- list()


IF <- seq(0.2, 0.9, by = 0.1)

########################
## Observed Events #####
########################
## T1E triggered by Interim analysis of Trt1

for(i in 1:length(IF)){
  Obs_d_weight_t1[[i]] <- data.table(
    comb_d_fun(
      d_control = Res_data[,get(paste0("Obs_Con_d_", IF[i], "_1_2"))],
      d_treatment = Res_data[,get(paste0("Obs_Txt_d_", IF[i], "_1_2"))],
      Rejection_FA = Res_data$Reject_1s_FA_2,
      Rejection_IA = Res_data[,get(paste0("Reject_1s_", IF[i], "_1_2"))],
      Time_FA2 = Res_data$Time_FA2,
      Time_Analysis = Res_data[, get(paste0("Time_", IF[i], "_1"))],
      type = "IF1"),
    IF = IF[i], IF_TXT = 1, Leak = "L1: Observed Events per Arm", Leak_Arm = 2)
}

Obs_d_weight_t1[[9]] <- data.table(
  comb_d_fun(
    d_control = Res_data$Obs_Con_d_First_2,
    d_treatment = Res_data$Obs_Txt_d_First_2,
    Rejection_FA = Res_data$Reject_1s_FA_2,
    Rejection_IA = Res_data$Reject_1s_First_2,
    Time_FA2 = Res_data$Time_FA2,
    Time_Analysis = Res_data$Time_First,
    type = "IF1"), IF = 1, IF_TXT = 1, Leak = "L1: Observed Events per Arm", Leak_Arm = 2)

########################
## Estimated Events ####
########################
## T1E triggered by Interim analysis of Trt1 with leakage from txt1
for(i in 1:length(IF)){
  Est_d_weight_t1[[i]] <- data.table(comb_d_fun(
                                     d_control = Res_data[,get(paste0("d_overall_con_", IF[i], "_1_2"))],
                                     d_treatment = Res_data[,get(paste0("d_estimate_txt_", IF[i], "_1_2"))],
                                     Rejection_FA = Res_data$Reject_1s_FA_2,
                                     Rejection_IA = Res_data[,get(paste0("Reject_1s_", IF[i], "_1_2"))],
                                     Time_FA2 = Res_data$Time_FA2,
                                     Time_Analysis = Res_data[, get(paste0("Time_", IF[i], "_1"))],
                                     type = "IF1"),
                                     IF = IF[i], IF_TXT = 1, Leak = "L3: Estimated Events per Arm", Leak_Arm = 1)
  
}
Est_d_weight_t1[[9]] <- data.table(comb_d_fun(
                          d_control = Res_data$d_overall_con_First_2,
                          d_treatment = Res_data$d_estimate_txt_First_2,
                          Rejection_FA = Res_data$Reject_1s_FA_2,
                          Rejection_IA = Res_data$Reject_1s_First_2,
                          Time_FA2 = Res_data$Time_FA2,
                          Time_Analysis = Res_data$Time_First), IF = 1, IF_TXT = 1, Leak = "L3: Estimated Events per Arm", Leak_Arm = 1)

#####################################################


###########################################
## Observed Hazard Ratio ##################
###########################################
 for(i in 1:2){ 
  Obs_HR_IF_weight_t1[[i]] <- data.table(comb_HR_fun(
    HR = Res_data[,get(paste0("HR_", IF[i], "_1_2"))],
    Rejection_FA = Res_data$Reject_1s_FA_2,
    Rejection_IA = Res_data[,get(paste0("Reject_1s_", IF[i], "_1_2"))],
    quants = seq(0,1, length.out = 5),
    Time_FA2 = Res_data$Time_FA2,
    Time_Analysis = Res_data[, get(paste0("Time_", IF[i], "_1"))],
    Total_d = Res_data[, get(paste0("Obs_Total_d_", IF[i], "_1_2"))],
    type = "IF1",
    condition = 2, log = FALSE),
    IF = IF[i],
    IF_TXT = 1,
    Leak = "L2: Observed Hazard Ratio and Observed Pooled Events",
    Leak_Arm = 2)

  Obs_HR_IF_weight_t1_log[[i]] <- data.table(comb_HR_fun(
    HR = Res_data[,get(paste0("HR_", IF[i], "_1_2"))],
    Rejection_FA = Res_data$Reject_1s_FA_2,
    Rejection_IA = Res_data[,get(paste0("Reject_1s_", IF[i], "_1_2"))],
    quants = seq(0,1, length.out = 5),
    Time_FA2 = Res_data$Time_FA2,
    Time_Analysis = Res_data[, get(paste0("Time_", IF[i], "_1"))],
    Total_d = Res_data[, get(paste0("Obs_Total_d_", IF[i], "_1_2"))],
    type = "IF1",
    condition = 2, log = TRUE),
    IF = IF[i],
    IF_TXT = 1,
    Leak = "L2: Observed Log Hazard Ratio and Observed Pooled Events",
    Leak_Arm = 2)

}

breaks_HR <- 60
if(Overlap == 0.7){breaks_HR <- 40}

for(i in 3:length(IF)){ ## 00-05: breaks = 60 - start 2, 07: breaks = 20 - start 3
  Obs_HR_IF_weight_t1[[i]] <- data.table(comb_HR_fun(
                                             HR = Res_data[,get(paste0("HR_", IF[i], "_1_2"))],
                                             Rejection_FA = Res_data$Reject_1s_FA_2,
                                             Rejection_IA = Res_data[,get(paste0("Reject_1s_", IF[i], "_1_2"))],
                                             quants = seq(0,1, length.out = breaks_HR),
                                             Time_FA2 = Res_data$Time_FA2,
                                             Time_Analysis = Res_data[, get(paste0("Time_", IF[i], "_1"))],
                                             Total_d = Res_data[, get(paste0("Obs_Total_d_", IF[i], "_1_2"))],
                                             type = "IF1", 
                                             condition = 2, log = FALSE),
                                         IF = IF[i], 
                                         IF_TXT = 1,
                                         Leak = "L2: Observed Hazard Ratio and Observed Pooled Events",
                                         Leak_Arm = 2)
  
  Obs_HR_IF_weight_t1_log[[i]] <- data.table(comb_HR_fun(
                                                 HR = Res_data[,get(paste0("HR_", IF[i], "_1_2"))],
                                                 Rejection_FA = Res_data$Reject_1s_FA_2,
                                                 Rejection_IA = Res_data[,get(paste0("Reject_1s_", IF[i], "_1_2"))],
                                                 quants = seq(0,1, length.out = breaks_HR),
                                                 Time_FA2 = Res_data$Time_FA2,
                                                 Time_Analysis = Res_data[, get(paste0("Time_", IF[i], "_1"))],
                                                 Total_d = Res_data[, get(paste0("Obs_Total_d_", IF[i], "_1_2"))],
                                                 type = "IF1", 
                                                 condition = 2, log = TRUE),
                                             IF = IF[i], 
                                             IF_TXT = 1,
                                             Leak = "L2: Observed Log Hazard Ratio and Observed Pooled Events",
                                             Leak_Arm = 2)
  
}

## Add 100% (First) Analysis
Obs_HR_IF_weight_t1[[9]] <- data.table(comb_HR_fun(
                                  HR = Res_data$HR_First_2,
                                  Rejection_FA = Res_data$Reject_1s_FA_2,
                                  Rejection_IA = Res_data$Reject_1s_First_2,
                                  quants = seq(0,1, length.out = breaks_HR), 
                                  Time_FA2 = Res_data$Time_FA2,
                                  Time_Analysis = Res_data$Time_First,
                                  Total_d = Res_data$Obs_Total_d_First_2,
                                  type = "IF1",
                                  condition = 2, log = FALSE), 
                                  IF = 1, 
                                  IF_TXT = 1,
                                  Leak = "L2: Observed Hazard Ratio and Observed Pooled Events",
                                  Leak_Arm = 2)

Obs_HR_IF_weight_t1_log[[9]]  <- data.table(comb_HR_fun(
  HR = Res_data$HR_First_2,
  Rejection_FA = Res_data$Reject_1s_FA_2,
  Rejection_IA = Res_data$Reject_1s_First_2,
  quants = seq(0,1, length.out = breaks_HR), 
  Time_FA2 = Res_data$Time_FA2,
  Time_Analysis = Res_data$Time_First,
  Total_d = Res_data$Obs_Total_d_First_2,
  type = "IF1",
  condition = 2, log = TRUE), 
  IF = 1, 
  IF_TXT = 1,
  Leak = "L2: Observed Log Hazard Ratio and Observed Pooled Events",
  Leak_Arm = 2)

###################################################
## Excursion: Define buckets based on LR formula ##
###################################################
d_grid <- seq(0, 160, by = 5)
Border_data <- data.table(d_grid, "Border_Log" = -(2 * sqrt(qchisq(1-0.05, df = 1)))/sqrt(d_grid), "Border_HR" = exp(-(2 * sqrt(qchisq(1-0.05, df = 1)))/sqrt(d_grid)) )


Obs_HR_IF_weight_t1_Alt <- Obs_HR_IF_weight_t1_Alt_log <- list()

for(i in 1:length(IF)){
  Obs_HR_IF_weight_t1_Alt[[i]] <- data.table(comb_HR_fun_Alt(
    HR = Res_data[,get(paste0("HR_", IF[i], "_1_2"))],
    Rejection_FA = Res_data$Reject_1s_FA_2,
    Rejection_IA = Res_data[,get(paste0("Reject_1s_", IF[i], "_1_2"))],
    quants = c(Border_data$Border_HR, 1, max(Res_data[,get(paste0("HR_", IF[i], "_1_2"))], na.rm = TRUE)), 
    Time_FA2 = Res_data$Time_FA2,
    Time_Analysis = Res_data[, get(paste0("Time_", IF[i], "_1"))],
    Res_data[, get(paste0("Obs_Total_d_", IF[i], "_1_2"))],
    type = "IF1",
    condition = 2, log = FALSE), 
    IF = IF[i], 
    IF_TXT = 1,
    Leak = "L2: Observed Hazard Ratio and Observed Pooled Events",
    Leak_Arm = 2)
  
  Obs_HR_IF_weight_t1_Alt_log[[i]] <- data.table(comb_HR_fun_Alt(
    HR = Res_data[,get(paste0("HR_", IF[i], "_1_2"))],
    Rejection_FA = Res_data$Reject_1s_FA_2,
    Rejection_IA = Res_data[,get(paste0("Reject_1s_", IF[i], "_1_2"))],
    quants = c(Border_data$Border_Log, max(log(Res_data[,get(paste0("HR_", IF[i], "_1_2"))]), na.rm = TRUE)), 
    Time_FA2 = Res_data$Time_FA2,
    Time_Analysis = Res_data[, get(paste0("Time_", IF[i], "_1"))],
    Res_data[, get(paste0("Obs_Total_d_", IF[i], "_1_2"))],
    type = "IF1",
    condition = 2, log = TRUE), 
    IF = IF[i], 
    IF_TXT = 1,
    Leak = "L2: Observed Log Hazard Ratio and Observed Pooled Events",
    Leak_Arm = 2)
}
Obs_HR_IF_weight_t1_Alt[[9]] <- data.table(comb_HR_fun_Alt(
  HR = Res_data$HR_First_2,
  Rejection_FA = Res_data$Reject_1s_FA_2,
  Rejection_IA = Res_data$Reject_1s_First_2,
  quants = c(Border_data$Border_HR, 1, max(Res_data$HR_First_2)), 
  Time_FA2 = Res_data$Time_FA2,
  Time_Analysis = Res_data$Time_First,
  Total_d = Res_data$Obs_Total_d_First_2,
  type = "IF1",
  condition = 2, log = FALSE), 
  IF = 1, 
  IF_TXT = 1,
  Leak = "L2: Observed Hazard Ratio and Observed Pooled Events",
  Leak_Arm = 2)

Obs_HR_IF_weight_t1_Alt_log[[9]] <- data.table(comb_HR_fun_Alt(
  HR = (Res_data$HR_First_2),
  Rejection_FA = Res_data$Reject_1s_FA_2,
  Rejection_IA = Res_data$Reject_1s_First_2,
  quants = c(Border_data$Border_Log, max(log(Res_data$HR_First_2))), 
  Time_FA2 = Res_data$Time_FA2,
  Time_Analysis = Res_data$Time_First,
  Total_d = Res_data$Obs_Total_d_First_2,
  type = "IF1",
  condition = 2, log = TRUE), 
  IF = 1, 
  IF_TXT = 1,
  Leak = "L2: Observed Hazard Ratio and Observed Pooled Events",
  Leak_Arm = 2)

saveRDS(rbindlist(Obs_HR_IF_weight_t1_Alt_log), paste0("Data/", Overlap, Scenario, "_Obs_HR_IF_weight_t1_Alt_Log.rds"))
saveRDS(rbindlist(Obs_HR_IF_weight_t1_Alt), paste0("Data/", Overlap, Scenario, "_Obs_HR_IF_weight_t1_Alt.rds"))

############################################################################
##############################
## Estimated Hazard Ratio ####
##############################
## T1E triggered by Interim analysis of Trt1

break_HR <- 40
if(Overlap == 0.7){break_HR <- 30}
for(i in 3:length(IF)){
  Est_HR_IF_weight_t1[[i]] <- data.table(comb_HR_fun(HR = Res_data[,get(paste0("HR_estimate_", IF[i], "_1_2"))],
                                                  Rejection_FA = Res_data$Reject_1s_FA_2,
                                                  Rejection_IA = Res_data[,get(paste0("Reject_1s_", IF[i], "_1_2"))],
                                                  quants = seq(0,1, length.out = break_HR), ## 00-05: 40, 07: 30
                                                  Time_FA2 = Res_data$Time_FA2,
                                                  Time_Analysis = Res_data[, get(paste0("Time_", IF[i], "_1"))],
                                                  Total_d = Res_data[, get(paste0("Obs_Total_d_", IF[i], "_1_2"))],
                                                  type = "IF1", 
                                                  condition = 2, 
                                                  log = FALSE),
                                      IF = IF[i], 
                                      IF_TXT = 1,
                                      Leak = "L4: Estimated Hazard Ratio and Observed Pooled Events",
                                      Leak_Arm = 1)
  
  Est_HR_IF_weight_t1_log[[i]] <- data.table(comb_HR_fun(HR = Res_data[,get(paste0("HR_estimate_", IF[i], "_1_2"))],
                                                      Rejection_FA = Res_data$Reject_1s_FA_2,
                                                      Rejection_IA = Res_data[,get(paste0("Reject_1s_", IF[i], "_1_2"))],
                                                      quants = seq(0,1, length.out = break_HR), ## 00-05: 40, 07: 30
                                                      Time_FA2 = Res_data$Time_FA2,
                                                      Time_Analysis = Res_data[, get(paste0("Time_", IF[i], "_1"))],
                                                      Total_d = Res_data[, get(paste0("Obs_Total_d_", IF[i], "_1_2"))],
                                                      type = "IF1", 
                                                      condition = 2, 
                                                      log = TRUE),
                                          IF = IF[i], 
                                          IF_TXT = 1,
                                          Leak = "L4: Estimated Log Hazard Ratio and Observed Pooled Events",
                                          Leak_Arm = 1)
}

## Add 100%
Est_HR_IF_weight_t1[[9]] <- data.table(comb_HR_fun(
                                                HR = Res_data$HR_estimate_First_2,
                                                Rejection_FA = Res_data$Reject_1s_FA_2,
                                                Rejection_IA = Res_data$Reject_1s_First_2,
                                                quants = seq(0,1, length.out = break_HR), 
                                                Time_FA2 = Res_data$Time_FA2,
                                                Time_Analysis = Res_data$Time_First,
                                                Total_d = Res_data$Obs_Total_d_First_2,
                                                type = "IF1", 
                                                condition = 2, 
                                                log = FALSE), 
                                    IF = 1, 
                                    IF_TXT = 1,
                                    Leak = "L4: Estimated Hazard Ratio and Observed Pooled Events",
                                    Leak_Arm = 1)

Est_HR_IF_weight_t1_log[[9]] <- data.table(comb_HR_fun(
                                                    HR = Res_data$HR_estimate_First_2,
                                                    Rejection_FA = Res_data$Reject_1s_FA_2,
                                                    Rejection_IA = Res_data$Reject_1s_First_2,
                                                    quants = seq(0,1, length.out = break_HR), 
                                                    Time_FA2 = Res_data$Time_FA2,
                                                    Time_Analysis = Res_data$Time_First,
                                                    Total_d = Res_data$Obs_Total_d_First_2,
                                                    type = "IF1", 
                                                    condition = 2, 
                                                    log = TRUE), 
                                        IF = 1, 
                                        IF_TXT = 1,
                                        Leak = "L4: Estimated Log Hazard Ratio and Observed Pooled Events",
                                        Leak_Arm = 1)


#######################################################################

###############################
saveRDS(rbindlist(Obs_d_weight_t1), paste0("Data/", Overlap, Scenario, "_Obs_d_weight_t1.rds"))
saveRDS(rbindlist(Est_d_weight_t1), paste0("Data/", Overlap, Scenario, "_Est_d_weight_t1.rds"))
saveRDS(rbindlist(Obs_HR_IF_weight_t1), paste0("Data/", Overlap, Scenario, "_Obs_HR_IF_weight_t1.rds"))
saveRDS(rbindlist(Obs_HR_IF_weight_t1_log), paste0("Data/", Overlap, Scenario, "_Obs_HR_IF_weight_t1_log.rds"))
saveRDS(rbindlist(Est_HR_IF_weight_t1), paste0("Data/", Overlap, Scenario, "_Est_HR_IF_weight_t1.rds"))
saveRDS(rbindlist(Est_HR_IF_weight_t1_log), paste0("Data/", Overlap, Scenario, "_Est_HR_IF_weight_t1_log.rds"))

################################
