# Supplementary material for: Impact of Information Leakage in Platform Trials With Survival Endpoints on Type I Error Control
Source: Pharm Stat. 2026 Jun 25;25(4):e70106. doi: 10.1002/pst.70106 (PMC13305155; doi:10.1002/pst.70106)
Supplement: Supplementary file 2 — Data S1: Supporting information. [file PST-25-0-s001.zip › gen_data.R]

############################################
### Generate data ##########################
############################################

gen_data <- function(
    k,  ## number of treatments
    mu,  ## Median null hypothesis
    event, ## Number of events
    hr, ## Assumed hazard ratio
    dropoutrate,  ## Dropout rate
    dropouttime, ## Dropout time
    accrual_start,  ## Accrual start
    accrual_end, ## Accrual end
    nij,
    S1_n, ## sample sizes 
    accrual,
    conc_block, namesave = 1
    ){
  #################
  S1_data <- list()
  
  ## Create Dataset
  for(i in 1:(k+1)){
    Study1 <- data.table("group" = paste0("TXT", i),
                         "Event_t" = rexp(S1_n[i], -log(0.5)/mu[i]),
                         "Censor_t" = rexp(S1_n[i], -log(1-dropoutrate)/dropouttime), 
                         "Ind" = 1,
                         "Accrual" = accrual[[i]])
    
    Study1[, `:=`(Time = pmin(Event_t, Censor_t, na.rm = TRUE))] ## Create Event time, whichever is earlier
    Study1[, `:=`(AnalysisTime = Time+Accrual)] ## Create Analysis time: Time + accrual
    Study1[Event_t > Censor_t, Ind := 0] ## When Event is after censor, then indicator = 0
    S1_data[[i]] <- Study1[, c(1,4,6,5,7)] ## Only keep: Group, Ind, Time, Accrual, AnalysisTime
    
  }
  
  ## Create Control data for analysis
  S1_data[[k+1]][, `:=`(ni = rep(paste0("ni", 1:ncol(nij)), nij[(k+1), ]))]  ## Identify which patient belongs to which recruitment period
  
  for(i in 1:k){ ## Identify with conc_1 and conc_2 the concurrent control patients
    S1_data[[k+1]][ni %in% colnames(nij[(k+1), conc_block[i,], drop = FALSE]), paste0("conc_", i) := 1]  
  }
  
  for(i in 1:k){ ## Data on Final analysis
    S1_data[[i]] <- rbind(S1_data[[i]], S1_data[[k+1]], fill = TRUE)
    S1_data[[i]] <- S1_data[[i]][group == paste0("TXT",i) | (group == paste0("TXT",(k+1)) & get(paste0("conc_", i)) == 1), ] ## Dataset only conc patients
    setorder(S1_data[[i]], AnalysisTime) ## Order Analysis Time
    S1_data[[i]][, `:=`(Event_cum = cumsum(Ind))] ## Count Events
    
    ## Adding variables
    S1_data[[i]][, `:=` (Test=i, Ind_FA = Ind, ObsTime_FA = Time)]
    
    ## Final Analysis
    S1_data[[i]][, `:=` (Time_FA = S1_data[[i]][Event_cum == event[[i]], AnalysisTime][1])] ## Time when required events are observed
    S1_data[[i]][Event_cum > event[[i]], `:=` (ObsTime_FA = Time_FA - Accrual,## Time for all patients cut at Time_FA after required events reached
                                               Ind_FA = 0)] ## Censor all patients with event after required events are observed
    
  }
  
  
  
  ## Combine both datasets 
  Comp_data <- rbindlist(S1_data[1:k])
  rm(S1_data) ## Remove S1_data as not needed anymore
  
  ## Data on first readout
  Comp_data[, `:=` (Time_First=min(Time_FA), ## Time when first arm reads out
                    Ind_First = Ind, ObsTime_First = Time)] 
  Comp_data[Time_FA == Time_First, `:=` (Arm_First=1)] ## Identifier of first arm
  Comp_data[AnalysisTime > Time_First, `:=` (ObsTime_First = Time_First - Accrual, ## all time after Time_First cut on accrual
                                             Ind_First = 0)] ## Censor all patients with an event after Time_First are observed
  
  
  ## Interim Analysis triggered by treatment 1
  Analysis_Trigger(Ev = event[1], IF = 0.2, data = Comp_data, arm = 1)
  Analysis_Trigger(Ev = event[1], IF = 0.3, data = Comp_data, arm = 1)
  Analysis_Trigger(Ev = event[1], IF = 0.4, data = Comp_data, arm = 1)
  Analysis_Trigger(Ev = event[1], IF = 0.5, data = Comp_data, arm = 1)
  Analysis_Trigger(Ev = event[1], IF = 0.6, data = Comp_data, arm = 1)
  Analysis_Trigger(Ev = event[1], IF = 0.7, data = Comp_data, arm = 1)
  Analysis_Trigger(Ev = event[1], IF = 0.8, data = Comp_data, arm = 1)
  Analysis_Trigger(Ev = event[1], IF = 0.9, data = Comp_data, arm = 1)
  
  ## Interim analysis triggered by treatment 2
  Analysis_Trigger(Ev = event[1], IF = 0.2, data = Comp_data, arm = 2)
  Analysis_Trigger(Ev = event[1], IF = 0.3, data = Comp_data, arm = 2)
  Analysis_Trigger(Ev = event[1], IF = 0.4, data = Comp_data, arm = 2)
  Analysis_Trigger(Ev = event[1], IF = 0.5, data = Comp_data, arm = 2)
  Analysis_Trigger(Ev = event[1], IF = 0.6, data = Comp_data, arm = 2)
  Analysis_Trigger(Ev = event[1], IF = 0.7, data = Comp_data, arm = 2)
  Analysis_Trigger(Ev = event[1], IF = 0.8, data = Comp_data, arm = 2)
  Analysis_Trigger(Ev = event[1], IF = 0.9, data = Comp_data, arm = 2)
  
  saveRDS(Comp_data, file = paste0(namesave , "Comp_data", ".RDS"))
  
  #################################################################################
  
  ## Create Analysis: LR, HR and Median
  f_Arm <- min(unique(Comp_data[Arm_First == 1,]$Test), na.rm = TRUE);f_Arm
  Res_table <- data.table(Arm_First = f_Arm)
  
  ## Analysis Results for FA and when First Arm reaches FA
  for(i in 1:2){
    Res_table <- bind_cols(Res_table, analysis_fun(DATA = Comp_data, TT = "ObsTime_FA", IND = "Ind_FA", GROUP = "group", TEST = i, NAME = "FA"))
    Res_table <- bind_cols(Res_table, analysis_fun(DATA = Comp_data, TT = "ObsTime_First", IND = "Ind_First", GROUP = "group", TEST = i, NAME = "First"))
  }
  
  ## Analysis Results for IF of txt1 and txt2
  for(j in seq(0.2, 0.9, by = 0.1)){
    for(i in 1:2){
      for(l in 1:2){
        Res_table <- bind_cols(Res_table, analysis_fun(DATA = Comp_data, TT = paste0("ObsTime_", j, "_", i), IND = paste0("Ind_", j, "_", i), GROUP = "group", TEST = l, NAME = paste0(j, "_", i)))
        
      }
    }
  }
  
  ########################
  ## Information leakage
  for(i in (1:k)){
    ## Leakage when First Arm reads out  
    Res_leakage <- leakage_function(accrual_overlap_con = accrual_end[f_Arm] - accrual_start[i],
                                                           follow_overlap_con = unique(Comp_data$Time_First) - accrual_end[f_Arm],
                                                           accrual_estimate_con = accrual_end[i] - accrual_end[f_Arm],
                                                           follow_estimate_con = max(unique(Comp_data$Time_First) - accrual_end[i], 0),
                                                           accrual_txt = accrual_end[i] - accrual_start[i],
                                                           follow_txt = max(unique(Comp_data$Time_First) - accrual_end[i], 0),
                                                           s_overlap_con = unique(Comp_data$Time_First) - accrual_start[i],
                                                           s_estimate_con = unique(Comp_data$Time_First) - accrual_end[f_Arm],
                                                           s_txt = unique(Comp_data$Time_First) - accrual_start[i],
                                                           total_d = Comp_data[Test == i, sum(Ind_First)],
                                                           lambda_con = -log(0.5)/Res_table[,get(paste0("median", (k+1), "_First", "_", f_Arm))],
                                                           total_n = S1_n[i]*2,
                                                           overlap_con = nij[(k+1), 2]/S1_n[i]
    )
    colnames(Res_leakage) <- paste0(colnames(Res_leakage), "_First_", i)
    Res_table <- bind_cols(Res_table, Res_leakage)
  }
  
  ## Information leakage: Interim Analysis triggered by treatment 1
  ## Median for Txt1 leaked
  for(i in seq(0.2, 0.9, by = 0.1)){ ## for each overlap
    un_dat <- unique(Comp_data[,get(paste0("Time_", i, "_1"))])
    Res_temp <- 
      leakage_function(accrual_overlap_con = accrual_end[1] - accrual_start[2],
                       accrual_estimate_con = accrual_end[2] - accrual_end[1],
                       accrual_txt = accrual_end[2] - accrual_start[2],
                       follow_overlap_con = max(0, un_dat - accrual_end[1]),
                       follow_estimate_con = max(un_dat - accrual_end[2], 0),
                       follow_txt = max(un_dat - accrual_end[2], 0),
                       s_overlap_con = un_dat  - accrual_start[2],
                       s_estimate_con = max(0, un_dat  - accrual_end[1]),
                       s_txt = un_dat  - accrual_start[2],
                       total_d = Comp_data[Test == 2 , sum(get(paste0("Ind_", i, "_1")))],
                       lambda_con = -log(0.5)/Res_table[,get(paste0("median", (k+1), "_", i, "_1_", 1))],
                       total_n = nrow(Comp_data[Test == 2 & Accrual <= un_dat , ]),
                       overlap_con = (min(accrual_end[1], un_dat) - accrual_start[2])/(min(accrual_end[2], un_dat) - accrual_start[2])
      ) 
    colnames(Res_temp) <- paste0(colnames(Res_temp), "_", i, "_1_2")
    
    Res_table <- bind_cols(Res_table, Res_temp)  
  }
  
  ## Information leakage: Interim Analysis triggered by treatment 2
  ## Median for Txt1 leaked
  for(i in seq(0.2, 0.9, by = 0.1)){ ## for each overlap
    un_dat <- unique(Comp_data[,get(paste0("Time_", i, "_2"))])
    Res_temp <- 
      leakage_function(accrual_overlap_con = accrual_end[1] - accrual_start[2],
                       accrual_estimate_con = accrual_end[2] - accrual_end[1],
                       accrual_txt = accrual_end[2] - accrual_start[2],
                       follow_overlap_con = max(0, un_dat - accrual_end[1]),
                       follow_estimate_con = max(un_dat - accrual_end[2], 0),
                       follow_txt = max(un_dat - accrual_end[2], 0),
                       s_overlap_con = un_dat  - accrual_start[2],
                       s_estimate_con = max(0, un_dat  - accrual_end[1]),
                       s_txt = un_dat  - accrual_start[2],
                       total_d = Comp_data[Test == 2 , sum(get(paste0("Ind_", i, "_2")))],
                       lambda_con = -log(0.5)/Res_table[,get(paste0("median", (k+1), "_", i, "_2_", 1))],
                       total_n = nrow(Comp_data[Test == 2 & Accrual <= un_dat , ]),
                       overlap_con = (min(accrual_end[1], un_dat) - accrual_start[2])/(min(accrual_end[2], un_dat) - accrual_start[2])
      ) 
    colnames(Res_temp) <- paste0(colnames(Res_temp), "_", i, "_2_2_L1")
    
    Res_table <- bind_cols(Res_table, Res_temp)  
  }
  
  ## Median for Txt2 leaked
  for(i in seq(0.2, 0.9, by = 0.1)){ ## for each overlap
    un_dat <- unique(Comp_data[,get(paste0("Time_", i, "_2"))])
    Res_temp <- 
      leakage_function(accrual_overlap_con = accrual_end[2] - accrual_start[2],
                       accrual_estimate_con = NA,
                       accrual_txt = accrual_end[2] - accrual_start[2],
                       follow_overlap_con = max(0, un_dat - accrual_end[2]),
                       follow_estimate_con = 0,
                       follow_txt = max(un_dat - accrual_end[2], 0),
                       s_overlap_con = un_dat  - accrual_start[2],
                       s_estimate_con = 0,
                       s_txt = un_dat  - accrual_start[2],
                       total_d = Comp_data[Test == 2 , sum(get(paste0("Ind_", i, "_2")))],
                       lambda_con = -log(0.5)/Res_table[,get(paste0("median", (k+1), "_", i, "_2_", 2))],
                       total_n = nrow(Comp_data[Test == 2 & Accrual <= un_dat , ]),
                       overlap_con = 1
      ) 
    colnames(Res_temp) <- paste0(colnames(Res_temp), "_", i, "_2_2_L2")
    
    Res_table <- bind_cols(Res_table, Res_temp)  
  }
  
  ## Observed
  ## FA and when first treatment reaches analysis
  #Res_obs <- data.table()
  for(i in 1:2){
    dat_FAtemp <- Comp_data[Test == i & Ind_FA == 1,]
    dat_IAtemp <- Comp_data[Test == i & Ind_First == 1,]
    obs_temp <- data.table(nrow(dat_FAtemp), ## Overall events
                           nrow(dat_FAtemp[group == paste0("TXT",i), ]), ## events in treatment
                           nrow(dat_FAtemp[group == paste0("TXT",(k+1)), ]), ## events in control
                           nrow(dat_FAtemp[group == paste0("TXT",(k+1)) & ni == "ni2", ]), ## events in conc control
                           nrow(dat_FAtemp[group == paste0("TXT",(k+1)) & ni != "ni2", ]), ## events in nc control
                           nrow(dat_IAtemp),
                           nrow(dat_IAtemp[group == paste0("TXT",i), ]), ## events in treatment
                           nrow(dat_IAtemp[group == paste0("TXT",(k+1)), ]), ## events in control
                           nrow(dat_IAtemp[group == paste0("TXT",(k+1)) & ni == "ni2", ]), ## events in conc control
                           nrow(dat_IAtemp[group == paste0("TXT",(k+1)) & ni != "ni2", ]) ## events in nc control
    )
    
    colnames(obs_temp) <- c(paste0("Obs_Total_d_FA_", i), 
                            paste0("Obs_Txt_d_FA_", i),
                            paste0("Obs_Con_d_FA_", i),
                            paste0("Obs_Conconc_d_FA_", i),
                            paste0("Obs_Connonc_d_FA_", i),
                            paste0("Obs_Total_d_First_", i),
                            paste0("Obs_Txt_d_First_", i),
                            paste0("Obs_Con_d_First_", i),
                            paste0("Obs_Conconc_d_First_", i),
                            paste0("Obs_Connonc_d_First_", i))
    
    Res_table <- bind_cols(Res_table, obs_temp)
  }
  
  ## Interim Analysis triggered by treatment l
  for(j in seq(0.2, 0.9, by = 0.1)){ ## for each overlap
    for(i in 1:2){ ## for trigger by treatment i
      for(l in 1:2){ ## Test of treatment l
        obs_temp <- data.table(nrow(Comp_data[Test == l & get(paste0("Ind_", j, "_", i)) == 1, ]), ## Overall events
                               nrow(Comp_data[Test == l & get(paste0("Ind_", j, "_", i)) == 1 & group == paste0("TXT",l), ]), ## events in treatment
                               nrow(Comp_data[Test == l & get(paste0("Ind_", j, "_", i)) == 1 & group == paste0("TXT",(k+1)), ]), ## events in control
                               nrow(Comp_data[Test == l & get(paste0("Ind_", j, "_", i)) == 1 & group == paste0("TXT",(k+1)) & ni == "ni2", ]), ## events in conc control
                               nrow(Comp_data[Test == l & get(paste0("Ind_", j, "_", i)) == 1 & group == paste0("TXT",(k+1)) & ni != "ni2", ])) ## events in nc control
        
        colnames(obs_temp) <- c(paste0("Obs_Total_d_", j, "_", i, "_", l), 
                                paste0("Obs_Txt_d_", j, "_", i, "_", l),
                                paste0("Obs_Con_d_", j, "_", i, "_", l),
                                paste0("Obs_Conconc_d", j, "_", i, "_", l),
                                paste0("Obs_Connonc_d", j, "_", i, "_", l))
        
        Res_table <- bind_cols(Res_table, obs_temp)
      }
    }
  }
  ## Add time variables
  time_data <- unique(Comp_data[, time_var, with = FALSE])
  time_data[, `:=` (Time_FA1 = unique(Comp_data[Test == 1, Time_FA]),
                    Time_FA2 = unique(Comp_data[Test == 2, Time_FA]))]
  Res_table <- bind_cols(Res_table, time_data)
  
  ###############

  ## Remove all objects as not needed
  #rm(Res_table)
  #rm(Res_leakage)
  #rm(Res_obs)
  #rm(Comp_data)
  
  return(as.matrix(Res_table))
  #return(Comp_data)
  
  #return(Res_table)
  
}
