# Supplementary material for: Impact of Information Leakage in Platform Trials With Survival Endpoints on Type I Error Control
Source: Pharm Stat. 2026 Jun 25;25(4):e70106. doi: 10.1002/pst.70106 (PMC13305155; doi:10.1002/pst.70106)
Supplement: Supplementary file 2 — Data S1: Supporting information. [file PST-25-0-s001.zip › leakage_fun.R]

## Leakage function

leakage_function <- function(accrual_overlap_con, follow_overlap_con,  ## Information from overlapped control patients
                             accrual_estimate_con, follow_estimate_con, ## Control patients not included in Txt1
                             accrual_txt, follow_txt, ## information from txt2
                             total_d, lambda_con,  ## observed control patients for txt1
                             s_overlap_con,
                             s_estimate_con,
                             s_txt,
                             total_n, ## total N with txt2
                             overlap_con){ ## proportion of overlapped patients


  p_overlap_con <- dplyr::if_else(s_overlap_con <= accrual_overlap_con,
                          s_overlap_con/accrual_overlap_con - (1-exp(-lambda_con * s_overlap_con))/(lambda_con * accrual_overlap_con),
                          1- (exp(-lambda_con * follow_overlap_con) - exp(-lambda_con * (accrual_overlap_con + follow_overlap_con)))/(lambda_con * accrual_overlap_con))
  d_overlap_con <- overlap_con * (total_n/2) * p_overlap_con

  p_estimate_con <- dplyr::if_else(s_estimate_con <= accrual_estimate_con,
                           s_estimate_con/accrual_estimate_con - (1-exp(-lambda_con * s_estimate_con))/(lambda_con * accrual_estimate_con),
                           1- (exp(-lambda_con * follow_estimate_con) - exp(-lambda_con * (accrual_estimate_con + follow_estimate_con)))/(lambda_con * accrual_estimate_con))
  d_estimate_con <- (1-overlap_con) * (total_n/2) * p_estimate_con
  if(s_estimate_con == 0){
    d_estimate_con <- 0
  }

  d_overall_con <- sum(d_overlap_con, d_estimate_con, na.rm = TRUE)

  d_estimate_txt <- total_d - d_overall_con

  # print(c(p_overlap_con, d_overlap_con, lambda_con, follow_overlap_con,accrual_overlap_con, follow_estimate_con, accrual_estimate_con, p_estimate_con,
  #         d_estimate_con, d_overall_con,total_n, follow_txt, accrual_txt, d_estimate_txt, s_overlap_con, s_estimate_con, s_txt, total_d))

  lambda_estimate_txt <- NA

  try(dplyr::if_else(d_estimate_txt < 0,
         lambda_estimate_txt <- NA,
         lambda_estimate_txt <- dplyr::if_else(s_txt <= accrual_txt,
                                       uniroot(function(x) (total_n/2) * (s_txt/accrual_txt - (1-exp(-x * s_txt))/(x * accrual_txt)) - d_estimate_txt, lower = 0.01, upper = 1, tol = 0.00001)$root,
                                       uniroot(function(x) (total_n/2) * (1- (exp(-x * follow_txt) - exp(-x * (accrual_txt + follow_txt)))/(x * accrual_txt)) - d_estimate_txt,
                                                                       lower = 0.01, upper = 1, tol = 0.00001)$root)
         ))


  HR_estimate <- lambda_estimate_txt/lambda_con

  return(data.table(p_overlap_con, p_estimate_con, d_overlap_con,
                    d_estimate_con, d_overall_con,
                    d_estimate_txt, lambda_con, lambda_estimate_txt,
                    HR_estimate))

}
