# Supplementary material for: Impact of Information Leakage in Platform Trials With Survival Endpoints on Type I Error Control
Source: Pharm Stat. 2026 Jun 25;25(4):e70106. doi: 10.1002/pst.70106 (PMC13305155; doi:10.1002/pst.70106)
Supplement: Supplementary file 2 — Data S1: Supporting information. [file PST-25-0-s001.zip › Max_T1E_Data.R]

######################################
## Analyse data ######################
######################################
library("dplyr")
library("data.table")
library("ggplot2")
library("gridExtra")

######################################

Overlap <- 0.0
#Overlap <- 0.3
#Overlap <- 0.5
#Overlap <- 0.7

#Scenario <- "" ## Alternative, H0: ""
#Scenario <- "_2" ## Alternative, H0: ""
#Scenario <- "_3" ## Alternative, H0: ""
#Scenario <- "_4" ## Alternative, H0: ""
#Scenario <- "_5" ## Alternative, H0: ""

#Scenario <- "_L1" ## Alternative, H0: ""
#Scenario <- "_L2" ## Alternative, H0: ""
#Scenario <- "_L3" ## Alternative, H0: ""

#Scenario <- "_Alt" ## Alternative, H0: ""

#Scenario <- "_MS1"
#Scenario <- "_MS2"
#Scenario <- "_MS3"

#Scenario <- "_D1"
Scenario <- "_D2"
#Scenario <- "_D3"

Obs_d_weight_t1 <- readRDS(paste0("Data/", Overlap, Scenario, "_Obs_d_weight_t1.rds"))
Obs_HR_IF_weight_t1 <- readRDS(paste0("Data/", Overlap, Scenario, "_Obs_HR_IF_weight_t1.rds"))
Est_d_weight_t1 <- readRDS(paste0("Data/", Overlap, Scenario, "_Est_d_weight_t1.rds"))
Est_HR_IF_weight_t1 <- readRDS(paste0("Data/", Overlap, Scenario, "_Est_HR_IF_weight_t1.rds"))


#file_paths <- list.files(path = "C:/Users/nguqu/Documents/RCodes/Doctor/TTE/GIT/TTE/Data/", pattern = paste0(Overlap, Scenario, "_")) ## Windows
#file_paths <- list.files(path = "~/Desktop/GIT/TTE/Data/", pattern = paste0(Overlap, Scenario, "_")) ## Mac

#file_names <- gsub(pattern = ".rds", replacement = "", x = file_paths)
#file_names <- gsub(pattern = paste0(Overlap, Scenario, "_"), replacement = "", x = file_names)

# for(i in 1:length(file_names)){
#   assign(file_names[i], readRDS(paste0("C:/Users/nguqu/Documents/RCodes/Doctor/TTE/GIT/TTE/Data/", file_paths[i]))) ## Windows
#   #assign(file_names[i], readRDS(paste0("~/Desktop/GIT/TTE/Data/", file_paths[i]))) ## Mac
#   
# } 

######################################
## Max T1E triggered by analysis of Txt1

Max_T1E_t1 <- rbind(
  cbind(Obs_d_weight_t1[, .(Max_T1E = sum(Rej_Weight)), by = IF], "Leak" =  unique(Obs_d_weight_t1$Leak), "Leak_Arm" = unique(Obs_d_weight_t1$Leak_Arm)),
  cbind(Obs_HR_IF_weight_t1[, .(Max_T1E = sum(Rej_Weight)), by = IF], "Leak" = unique(Obs_HR_IF_weight_t1$Leak), "Leak_Arm" = unique(Obs_HR_IF_weight_t1$Leak_Arm)),
  cbind(Est_d_weight_t1[, .(Max_T1E = sum(Rej_Weight)), by = IF], "Leak" = unique(Est_d_weight_t1$Leak), "Leak_Arm" = unique(Est_d_weight_t1$Leak_Arm)),
  cbind(Est_HR_IF_weight_t1[, .(Max_T1E = sum(Rej_Weight)), by = IF], "Leak" = unique(Est_HR_IF_weight_t1$Leak), "Leak_Arm" = unique(Est_HR_IF_weight_t1$Leak_Arm)))
Max_T1E_t1$Overlap <- Overlap
Max_T1E_t1$Trigger <- "Txt1"

saveRDS(Max_T1E_t1, paste0("Data/", Overlap, Scenario, "_Max_T1E.rds"))
