# Supplementary material for: Impact of Information Leakage in Platform Trials With Survival Endpoints on Type I Error Control
Source: Pharm Stat. 2026 Jun 25;25(4):e70106. doi: 10.1002/pst.70106 (PMC13305155; doi:10.1002/pst.70106)
Supplement: Supplementary file 2 — Data S1: Supporting information. [file PST-25-0-s001.zip › Read Me.txt]

#####################
## Run Simulations ##
#####################

1. Sim_Data_00.R - Simulation when all arms start at the same time 
2. Sim_Data_03.R - Simulation when arm 2 starts after 30 control patients on the trial
3. Sim_Data_05.R - Simulation when arm 2 starts after 50 control patients on the trial 
4. Sim_Data_07.R - Simulation when arm 2 starts after 70 control patients on the trial

#########################################
## Helping functions to run simulation ##
#########################################

1. Analysis_Trigger.R - Function to calculate interim analysis information
2. leakage_fun.R - Function to estimate the re-caclculated estimated events and hazard ratio
3. analysis_fun.R - Function to calculate analysis according to log-rank test
4. gen_data.R - Run all functions to generate data

#########################
## Analysing functions ##
#########################

1. Cond_Data.R - Code to calculate the conditional type I error rate for each leakage scenario
2. Comb_fun.R - Helping function for Cond_Data.R
3. Max_T1E_Data.R - Code to calculate the maximum type I error rate
