# Supplementary material for: Impact of Information Leakage in Platform Trials With Survival Endpoints on Type I Error Control
Source: Pharm Stat. 2026 Jun 25;25(4):e70106. doi: 10.1002/pst.70106 (PMC13305155; doi:10.1002/pst.70106)
Supplement: Supplementary file 2 — Data S1: Supporting information. [file PST-25-0-s001.zip › Sim_Data_07.R]

##########################################
## Run data ##############################
##########################################
library("data.table")
library("dplyr")
library("survival")
library("broom")
library("parallel")
library("foreach")
library("doParallel")

##########################################
source("Analysis_Trigger.R")
source("gen_data.R")
source("leakage_fun.R")
source("analysis_fun.R")

##########################################

## Parameter
k <- 2 ## number of treatments
mu <- c(5, 5, 5)  ## Median null hypothesis
event <- c(161, 161) ## Number of events
hr <- c(0.6, 0.6) ## Assumed hazard ratio
dropoutrate <- 0 ## Dropout rate
dropouttime <- 150 ## Dropout time
alpha <- 0.025 ## alpha
accrual_start <- c(0,7,0) ## Accrual start
accrual_end <- c(10,17,17) ## Accrual end
nij <- data.frame(matrix(c(70, 100-70,0, ## Txt 1
                           0, 100-70,70, ## Txt 2
                           70,100-70,70), ncol = 3, nrow = k+1, byrow = TRUE))
colnames(nij) <- paste0("ni", 1:ncol(nij)) ## Change column name of recruitment blocks
S1_n <- c(rep(100, k),sum(nij[(k+1),])) ## sample sizes 

## Create cutpoints for accrual
cutpoint <- unique(c(accrual_start, accrual_end))
accrual <- list()

for(i in 1:(k+1)){
  if(length(cutpoint) > 2){
    accrual[[i]] <- seq(cutpoint[1], cutpoint[2]-0.01, by = (cutpoint[2] - cutpoint[1])/nij[i,1])
    for(l in 2:(length(cutpoint)-1)){
      accrual[[i]] <- na.omit(c(accrual[[i]], seq(cutpoint[l], cutpoint[(l+1)]-0.01, by = (cutpoint[(l+1)] - cutpoint[l])/nij[i,l])))
    }
  }
  if(length(cutpoint) <=2){
    accrual[[i]] <- seq(cutpoint[1], cutpoint[2]-0.01, by = (cutpoint[2] - cutpoint[1])/nij[i,2])
  }
}

## Conc_Block
conc_block <- matrix(unlist(apply(nij, 1, function(x){x - nij[k+1,]})), ncol  = ncol(nij), byrow = TRUE) >= 0 & t(apply(nij,1,cumsum)) >0 ## TRUE denotes the concurrent recruitment blocks for each treatment

## Check accrual 
plot(data.frame("accrual" = accrual[[1]], "Patients" =  1:length(accrual[[1]])), xlim = c(0,15), ylim = c(0, 150))
lines(data.frame("accrual" = accrual[[2]], "Patients" =  1:length(accrual[[2]])), col = "blue")
lines(data.frame("accrual" = accrual[[3]], "Patients" =  1:length(accrual[[3]])), col = "red")


######################################################################

set.seed(3456)


n.cores <- parallel::detectCores() - 1
#create the cluster
my.cluster <- parallel::makeCluster(
  n.cores, 
  type = "PSOCK"
)

## parlapply
# initialising the list to pass to the apply functions
x.list <- sapply(1:1000000, list)

clust <- makeCluster(n.cores)
clusterExport(clust, ls())
clusterEvalQ(clust, c(library("data.table"), library("dplyr"), library("survival"), library("broom")))

system.time({
  sim_data <- parLapply(clust, x.list, function(x) gen_data(k,  ## number of treatments
                                                            mu,  ## Median null hypothesis
                                                            event, ## Number of events
                                                            hr, ## Assumed hazard ratio
                                                            dropoutrate,  ## Dropout rate
                                                            dropouttime, ## Dropout time
                                                            accrual_start,  ## Accrual start
                                                            accrual_end, ## Accrual end
                                                            nij,
                                                            S1_n, ## sample sizes 
                                                            accrual,
                                                            conc_block, namesave = paste0("Data07/", x))
  )})

stopCluster(clust)

res_save <- do.call(rbind, sim_data)

saveRDS(res_save, "Data07/Result.rds")
